# Supplementary material for: omicsGAT: Graph Attention Network for Cancer Subtype Analyses
Source: Int J Mol Sci. 2022 Sep 6;23(18):10220. doi: 10.3390/ijms231810220 (PMC9499656; doi:10.3390/ijms231810220)
Supplement: Supplementary file 1 [file ijms-23-10220-s001.zip]

Archive with 1 entries (1 files):
- ijms-1848649-supplementary.pdf
